# Supplementary material for: Luteolin Disrupts Keratinocyte–Dendritic Cell Communication in Psoriasis by Targeting Rh Family C Glycoprotein
Source: Mediators Inflamm. 2026 Mar 12;2026:9564209. doi: 10.1155/mi/9564209 (PMC13140231; doi:10.1155/mi/9564209)
Supplement: Supplementary file 2 — Supporting Information 2 Tables S2–S9 provide luteolin candidate targets predicted by six platforms and the deduplicated set (564 unique targets). Table S10 summarizes the CABS‐flex ensemble models and per‐residue RMSF values derived from the docked PDB structure. [file MI-2026-9564209-s003.xlsx]

## Sheet: Table 1-D3CARP_LS
Table 1 Targets predicted by D3CARP_LS
ACHE
AMY1B
GAA
ALOX15
ALOX5
ABCG2
AURKB
GSK3B
CA12
CA1
CA2
CA4
CA7
BCHE
MMP13
CDK2
CDK6
CYP1A1
CYP1B1
DAPK1
DPP4
DPP3
GPR35
PSIP1
ELANE
CD38
MMP12
MMP9
MAPK10
MAPK14
NOX4
PSMB5
NEU2
SYK
YES1
XDH
APP
PTGS2
FLT3
TERT
HSD17B3
BACE1
CSNK2A1
CYP19A1
HSD17B1
HSD17B2
MPO
PTPN1
EGFR
AR
NLRP3
KDM1A
GRK6
ALDH5A1
PLG
GSTM1
AMY1C
AMY1A

## Sheet: Table 2-D3CARP_DL
Table 2 Targets predicted by D3CARP_DL
EGFR
ERN1
ESR1
SRC
HSP90AB1
ESR2
IPMK
PTPN1
ALOX5
MCL1
CA9
HSP90AA1
CA6
AKR1B1
TDP2
CSNK2A1
CTDSP1
BACE1
CA7
CA12
CA3
CDK1
XDH
CSNK2A3
CA14
IGFBP3
ACHE
CTSV
ABCB1
CA1
CA2
ICL1
MAX
FGF2
CBX3
LCK
IGFBP5
APP
FEN1
PFKFB4
AKR1B10
PGD
MAOA
CA13
SAE1
DHODH
ACLY
TERT
NQO1
XDH
KDR
APEX1
ABCG2
TOP1
TOP1
GRK6
NCE103
HSD17B2
HIF1A
CDK2
ALOX12
BZLF2
CA4
MET
ALB
TEK
IGF1R
BCL2
ACK2
ERCC5
CDK4
PDGFRB
INSR
GPR35
IDO1
CTSG
CASP3
CDC25C
PTGS2
TBK1
THRA
ERBB2
MAOB
PARP1
PTGES
CA3
PLK1
MAPK10
NFKB1
PIM1
PYGM
PSIP1
RAF1
MAPK8
PPP5C
PTPN11
SLC22A12
ELAVL3
PYGM
GAA
FBP1
CYP1B1
GUSB
ALOX15
ALK
DUSP26
NUAK1
DNASE1L3
POLB
PRKCZ
DPP4
ZMYND8
PIM2
SYK
MAP2K1
MAP2K1
EIF4E
IGFBP6
STS
BTK
CA5A
TK1
MAPK14
MAP3K8
IP6K2
ALPL
AURKB
TOP2A
P2RX3
ABCC1
PLIN5
AURKA
PLAU
PRKAB1
ERCC4
ALPI
FLT3
GZMK
RGS8
BMP2
MAPT
CA5B
LDHA
IKBKE
ACP5
SENP8
GNG2
ADORA2A
ANTXR2
BMX
AKT1
JUND
EPHB4
PPO2
PRKCA
AIRC
DNMT1
CYP19A1
HSD17B3
ALPI
SIRT1
UMPS
HSD17B1
PHF23
KDM4E
GSK3B
CHEK1
MKNK2
CBR1
FLT4
NUDT15
HAO2
SENP1
YWHAH
DUSP3
RGS16
GSTM2
BRAF
SLC22A6
SNCA
RPS6KA3
CYP1A1
AKR1C3
CTSB
PTPN2
PTPN6
TNKS2
BCHE
THRB
MGAM2
PLK4
PPARG
EGFR
TDP1
PARP2
PTGS1
MIF
ELANE
RELA
UBE2I

## Sheet: Table 3-PharmMapper
Table 3 Targets predicted by PharmMapper
CYP19A1
CA2
AR
F2
HCK
CA1
ESR1
CDK2
BCHE
PGR
BACE1
GSTP1
PNP
CCNA2
PIM1
GSR
PIK3CG
EGFR
FAP
STS
APOA2
CFB
ALB
TTR
CDK6
MAPK10
MAPK8
KDR
ESRRG
HSD17B1
CHEK1
EPHB4
AMY1A
AMY1B
AMY1C
NOS3
LCN2
BCAT2
ANG
PAH
ADAM17
CBR1
SORD
MAOB
HSPA8
CSNK1G2
MIF
DUSP6
PYGL
SHBG
NQO1
BMP7
PDE4D
MTAP
RXRA
AKR1B1
MMP13
ADH5
PLA2G10
PRKACA
MMP3
CES1
SULT2A1
PDPK1
AMD1
AKT1
SRC
GC
DHFR
HSP90AA1
HSD11B1
F10
MAPK14
CFD
FNTA
PPARD
NR3C2
KIF11
PCK1
TYMS
YARS1
DHODH
HDAC8
DCK
PDE4B
ANXA5
LTA4H
SERPINA1
SOD2
ABO
HEXB
GSK3B
FGFR1
ADAM17
MMP12
HPN
DPP4
AKR1C1
PDHB
CTNNA1
PTPN11
PDE3B
PLAU
MMP8
AHCY
PTPN1
F7
EPHX2
AKR1C3
RHOA
IMPDH2
ALDH2
LCK
CCNT1
SHMT1
ISG20
REN
ADH1C
MMP7
REG1A
RHEB
PDE5A
HK1
HMGCR
ATOX1
NQO2
AMY2A
JAK3
TNK2
NR1I2
CDA
AKR1C2
SEC14L2
JAK2
ABO
BST1
SYK
CTSK
PNMT
TGFBR1
NMNAT1
GSTT2B
ARHGAP1
UCK2
MET
CD1A
NR1H2
CYP2C9
B3GAT1
THRB
TRAPPC3
CASP3
ELANE
ARSA
ERBB4
INSR
APRT
NR1H3
MTHFD1
ACP3
RAC2
PDK2
UMPS
ADK
KIT
PLA2G2A
SULT1E1
CDK5R1
IGF1R
SSE1
RAB11A
RAB5A
FHIT
ALDOA
LGALS2
TPI1
RARA
TGM3
NR3C1
FKBP1A
NOS2
RNASE3
GPI
GSTA1
BHMT
PARP1
THRB
PAK6
ZAP70
VDR
THRA
MAPKAPK2
NR1H4
PPARG
PPARA
GCK
XIAP
CBS
CLK1
CTSS
PAPSS1
DTYMK
ITK
MMP9
FABP3
MAPK1
SRM
FABP6
IMPA1
IGF1
HPRT1
HAGH
ARG2
SULT2B1
GSTA3
GNPDA1
SDS
TPH1
MAN1B1
HINT1
CHIT1
CTSG
LGALS3
ACADM
CASP1
CTSF
HNF4G
HRAS
AKT2
NMNAT3
ACE
NME2
MMP2
CDC42
EPHA2
TK1
CCL5
MME
NT5M
OTC
ABL1
ARG1
RBP4
EIF4E
CRABP2
OAT
CDK7
ARL5A
IL2
BIRC7
LDHB
PIK3R1
GP1BA
GLTP
FABP7
FECH
TEK
ACAT1
CD209
IMPDH1
SETD7
GART
DPEP1
S100A9
GSTO1
PRKCQ
KAT2B
LYZ
GCDH
F11
CMA1
PTK2
PITPNA
MMP1
RAN
GSTZ1
FDPS
APAF1
MMP16
GALE
FOLH1
GMPR
STAT1
GSTM2
ARF4
HSP90AB1
GSTM1
RARB
RAF1
ATIC

## Sheet: Table 4-SEA
Table 4 Targets predicted by SEA
MPG
APP
ABCG2
AHR
AKR1B10
AKR1B1
AMY1A
AR
ANTXR2
MAOA
CA12
CA3
CA2
CA4
CA7
CALM1
CBR1
CBS
CCR4
CD38
CDK5R1
CYP1A1
CYP1A2
CYP1B1
CYP2C8
CREB1
CSNK2A2
CSNK2B
DAPK1
ODC1
HSD17B1
HSD17B2
QDPR
DPP4
ELAVL1
ELAVL3
ESR1
ESR2
FASN
FLT3
V-FPS
GPR35
GRK6
GSK3B
GSTO1
IL2
KCND3
KDM4E
RPS6KA3
GLO1
ALOX12
ALOX15
LOX1.1
ALOX5
ABCB1
MMP12
MMP2
MMP9
ABCC1
NEK6
NMUR2
NOX4
NUAK1
OPRD1
PARP1
P4HB
LPO
MPO
PKN1
PGF
PON1
ACP1
ALPI
PTPRS
ST6GAL1
SYN1
SNCA
MAPT
TERT
TNKS
TNKS2
TTR
TYR
NAE1
E6
VEGFA
XDH

## Sheet: Table 5-STITCH
Table 4 Targets predicted by STITCH
MAPK8
CDK2
FOS
JUN
CCNA2
SMAD2
AKT1
EGFR
CASP3
MMP9

## Sheet: Table 6-SuperPred
Table 6 Targets predicted by SuperPred
CA7
CA12
TTR
CYP1B1
DPP4
CA4
HIF1A
AKR1B1
FLT3
MMP12
TDP1
HSD17B10
APEX1
MAOA
ALOX12
TOP2A
THRA
CTSD
GUSB
XDH
DUSP3
TRIM24
GLRA1
NR1I2
EGLN1
KLF5
CYP19A1
CSNK2B
CLK4
GPBAR1
F13A1
FFAR4
MIF
CAMKK2
CDK2
METAP2
AAK1
MAPKAPK2
ESR2
LGALS3
RPS6KA1
ERN1
PDE11A
STAT1
GRIA2
CDK5
PSMB1
NPC1
PIN1
HDAC8
SLC6A5
PTPN11
PRCP
RORB
NR4A1
TBK1
GLO1
HPGD
CDK1
SERPINE1
CDC25B
GBA2
CFTR
P2RX4
RPS6KA3
CDC25C
GPR17
GRK5
LDHB
S1PR4
CYP3A4
FCGRT
SLC2A1
MAOB
ANPEP
CHKA
NTRK3
GSK3A
CAPN1
ACACA
RPS6KA6
KDM1A
STK3
PTGER1
NR3C2
CXCR4
CBX4
GLS
AVPR1B
ACVR1
CLK1
DPP7
MTOR
NTSR2
EIF2AK1
ADRB1
HSP90AA1
HDAC2
PRKCZ
ACVR1B
PTPN7
DPP9
MME
ERAP1
F2R
TFPI
ZAP70
CHRNB4
S1PR5
DCUN1D1
CACNA1B
QRFPR
MC5R
TYRO3
KDM4C
PKN2
CHUK

## Sheet: Table 7-SwissTargetPrediction
Table 7 Targets predicted by SwissTargetPrediction
NOX4
AKR1B1
CDK5R1
XDH
MAOA
FLT3
CA2
CCNB3
ALOX5
ADORA1
CA7
GLO1
APP
SYK
GSK3B
PARP1
TTR
MMP9
CA12
MMP2
CA4
MMP12
CD38
CYP1B1
ABCG2
AKR1B10
TNKS2
TNKS
TOP1
ARG1
PTPRS
ABCC1
HSD17B1
ACHE
CDK6
ABCB1
HSD17B2
CYP19A1
ESR2
ADORA2A
CSNK2A1
ALOX15
ALOX12
ESR1
PTGS2
CFTR
AMY1A
GRK6
CA1
CA9
CDK2
TERT
CDK1
TYR
AHR
ESRRA
GPR35
AVPR2
IGF1R
EGFR
F2
PIM1
AURKB
DRD4
MPO
PIK3R1
DAPK1
PYGL
SRC
PTK2
KDR
MMP13
MMP3
CA3
PLK1
CA6
PKN1
CA14
MET
NEK2
CXCR1
CAMK2B
ALK
AKT1
NEK6
PLA2G1B
CA5A
BACE1
AXL
NUAK1
AKR1C2
AKR1C1
AKR1C3
AKR1C4
CA13
AKR1A1
PFKFB3
PLG
KDM4E
AR
CCNB1
CCNB2
CDK5

## Sheet: Table 8-Union 
Table 8 Union targets
ACHE
AMY1B
GAA
ALOX15
ALOX5
ABCG2
AURKB
GSK3B
CA12
CA1
CA2
CA4
CA7
BCHE
MMP13
CDK2
CDK6
CYP1A1
CYP1B1
DAPK1
DPP4
DPP3
GPR35
PSIP1
ELANE
CD38
MMP12
MMP9
MAPK10
MAPK14
NOX4
PSMB5
NEU2
SYK
YES1
XDH
APP
PTGS2
FLT3
TERT
HSD17B3
BACE1
CSNK2A1
CYP19A1
HSD17B1
HSD17B2
MPO
PTPN1
EGFR
AR
NLRP3
KDM1A
GRK6
ALDH5A1
PLG
GSTM1
AMY1C
AMY1A
ERN1
ESR1
SRC
HSP90AB1
ESR2
IPMK
MCL1
CA9
HSP90AA1
CA6
AKR1B1
TDP2
CTDSP1
CA3
CDK1
CSNK2A3
CA14
IGFBP3
CTSV
ABCB1
ICL1
MAX
FGF2
CBX3
LCK
IGFBP5
FEN1
PFKFB4
AKR1B10
PGD
MAOA
CA13
SAE1
DHODH
ACLY
NQO1
KDR
APEX1
TOP1
NCE103
HIF1A
ALOX12
BZLF2
MET
ALB
TEK
IGF1R
BCL2
ACK2
ERCC5
CDK4
PDGFRB
INSR
IDO1
CTSG
CASP3
CDC25C
TBK1
THRA
ERBB2
MAOB
PARP1
PTGES
PLK1
NFKB1
PIM1
PYGM
RAF1
MAPK8
PPP5C
PTPN11
SLC22A12
ELAVL3
FBP1
GUSB
ALK
DUSP26
NUAK1
DNASE1L3
POLB
PRKCZ
ZMYND8
PIM2
MAP2K1
EIF4E
IGFBP6
STS
BTK
CA5A
TK1
MAP3K8
IP6K2
ALPL
TOP2A
P2RX3
ABCC1
PLIN5
AURKA
PLAU
PRKAB1
ERCC4
ALPI
GZMK
RGS8
BMP2
MAPT
CA5B
LDHA
IKBKE
ACP5
SENP8
GNG2
ADORA2A
ANTXR2
BMX
AKT1
JUND
EPHB4
PPO2
PRKCA
AIRC
DNMT1
SIRT1
UMPS
PHF23
KDM4E
CHEK1
MKNK2
CBR1
FLT4
NUDT15
HAO2
SENP1
YWHAH
DUSP3
RGS16
GSTM2
BRAF
SLC22A6
SNCA
RPS6KA3
AKR1C3
CTSB
PTPN2
PTPN6
TNKS2
THRB
MGAM2
PLK4
PPARG
TDP1
PARP2
PTGS1
MIF
RELA
UBE2I
F2
HCK
PGR
GSTP1
PNP
CCNA2
GSR
PIK3CG
FAP
APOA2
CFB
TTR
ESRRG
NOS3
LCN2
BCAT2
ANG
PAH
ADAM17
SORD
HSPA8
CSNK1G2
DUSP6
PYGL
SHBG
BMP7
PDE4D
MTAP
RXRA
ADH5
PLA2G10
PRKACA
MMP3
CES1
SULT2A1
PDPK1
AMD1
GC
DHFR
HSD11B1
F10
CFD
FNTA
PPARD
NR3C2
KIF11
PCK1
TYMS
YARS1
HDAC8
DCK
PDE4B
ANXA5
LTA4H
SERPINA1
SOD2
ABO
HEXB
FGFR1
HPN
AKR1C1
PDHB
CTNNA1
PDE3B
MMP8
AHCY
F7
EPHX2
RHOA
IMPDH2
ALDH2
CCNT1
SHMT1
ISG20
REN
ADH1C
MMP7
REG1A
RHEB
PDE5A
HK1
HMGCR
ATOX1
NQO2
AMY2A
JAK3
TNK2
NR1I2
CDA
AKR1C2
SEC14L2
JAK2
BST1
CTSK
PNMT
TGFBR1
NMNAT1
GSTT2B
ARHGAP1
UCK2
CD1A
NR1H2
CYP2C9
B3GAT1
TRAPPC3
ARSA
ERBB4
APRT
NR1H3
MTHFD1
ACP3
RAC2
PDK2
ADK
KIT
PLA2G2A
SULT1E1
CDK5R1
SSE1
RAB11A
RAB5A
FHIT
ALDOA
LGALS2
TPI1
RARA
TGM3
NR3C1
FKBP1A
NOS2
RNASE3
GPI
GSTA1
BHMT
PAK6
ZAP70
VDR
MAPKAPK2
NR1H4
PPARA
GCK
XIAP
CBS
CLK1
CTSS
PAPSS1
DTYMK
ITK
FABP3
MAPK1
SRM
FABP6
IMPA1
IGF1
HPRT1
HAGH
ARG2
SULT2B1
GSTA3
GNPDA1
SDS
TPH1
MAN1B1
HINT1
CHIT1
LGALS3
ACADM
CASP1
CTSF
HNF4G
HRAS
AKT2
NMNAT3
ACE
NME2
MMP2
CDC42
EPHA2
CCL5
MME
NT5M
OTC
ABL1
ARG1
RBP4
CRABP2
OAT
CDK7
ARL5A
IL2
BIRC7
LDHB
PIK3R1
GP1BA
GLTP
FABP7
FECH
ACAT1
CD209
IMPDH1
SETD7
GART
DPEP1
S100A9
GSTO1
PRKCQ
KAT2B
LYZ
GCDH
F11
CMA1
PTK2
PITPNA
MMP1
RAN
GSTZ1
FDPS
APAF1
MMP16
GALE
FOLH1
GMPR
STAT1
ARF4
RARB
ATIC
MPG
AHR
CALM1
CCR4
CYP1A2
CYP2C8
CREB1
CSNK2A2
CSNK2B
ODC1
QDPR
ELAVL1
FASN
V-FPS
KCND3
GLO1
LOX1.1
NEK6
NMUR2
OPRD1
P4HB
LPO
PKN1
PGF
PON1
ACP1
PTPRS
ST6GAL1
SYN1
TNKS
TYR
NAE1
E6
VEGFA
FOS
JUN
SMAD2
HSD17B10
CTSD
TRIM24
GLRA1
EGLN1
KLF5
CLK4
GPBAR1
F13A1
FFAR4
CAMKK2
METAP2
AAK1
RPS6KA1
PDE11A
GRIA2
CDK5
PSMB1
NPC1
PIN1
SLC6A5
PRCP
RORB
NR4A1
HPGD
SERPINE1
CDC25B
GBA2
CFTR
P2RX4
GPR17
GRK5
S1PR4
CYP3A4
FCGRT
SLC2A1
ANPEP
CHKA
NTRK3
GSK3A
CAPN1
ACACA
RPS6KA6
STK3
PTGER1
CXCR4
CBX4
GLS
AVPR1B
ACVR1
DPP7
MTOR
NTSR2
EIF2AK1
ADRB1
HDAC2
ACVR1B
PTPN7
DPP9
ERAP1
F2R
TFPI
CHRNB4
S1PR5
DCUN1D1
CACNA1B
QRFPR
MC5R
TYRO3
KDM4C
PKN2
CHUK
CCNB3
ADORA1
ESRRA
AVPR2
DRD4
NEK2
CXCR1
CAMK2B
PLA2G1B
AXL
AKR1C4
AKR1A1
PFKFB3
CCNB1
CCNB2

## Sheet: Table 9-rmsf
Table 9 RMSF profiles of RHCG
1	A	4.025
2	A	2.762
3	A	2.626
4	A	1.654
5	A	1.354
6	A	1.21
7	A	1.112
8	A	0.874
9	A	0.852
10	A	0.562
11	A	0.455
12	A	0.598
13	A	0.472
14	A	0.215
15	A	0.291
16	A	0.56
17	A	0.43
18	A	0.374
19	A	0.497
20	A	0.493
21	A	0.431
22	A	0.415
23	A	0.466
24	A	0.494
25	A	0.351
26	A	0.413
27	A	0.591
28	A	0.65
29	A	0.48
30	A	0.464
31	A	0.714
32	A	1.17
33	A	2.893
34	A	4.483
53	A	3.37
54	A	0.896
55	A	0.576
56	A	0.56
57	A	0.603
58	A	0.618
59	A	0.433
60	A	0.43
61	A	0.497
62	A	0.395
63	A	0.284
64	A	0.369
65	A	0.285
66	A	0.115
67	A	0.208
68	A	0.195
69	A	0.147
70	A	0.306
71	A	0.344
72	A	0.411
73	A	0.481
74	A	0.252
75	A	0.165
76	A	0.167
77	A	0.114
78	A	0.268
79	A	0.307
80	A	0.183
81	A	0.469
82	A	0.723
83	A	0.813
84	A	0.397
85	A	0.424
86	A	0.606
87	A	0.348
88	A	0.322
89	A	0.475
90	A	0.351
91	A	0.291
92	A	0.312
93	A	0.3
94	A	0.118
95	A	0.206
96	A	0.436
97	A	0.423
98	A	0.352
99	A	0.404
100	A	0.425
101	A	0.368
102	A	0.357
103	A	0.393
104	A	0.4
105	A	0.145
106	A	0.426
107	A	0.412
108	A	0.492
109	A	0.675
110	A	1.086
111	A	1.381
112	A	1.124
113	A	1.002
114	A	1.179
115	A	1.604
116	A	1.39
117	A	0.917
118	A	0.633
119	A	0.652
120	A	0.967
121	A	1.023
122	A	0.511
123	A	0.761
124	A	0.448
125	A	0.386
126	A	0.487
127	A	0.289
128	A	0.334
129	A	0.302
130	A	0.108
131	A	0.113
132	A	0.225
133	A	0.073
134	A	0.093
135	A	0.27
136	A	0.343
137	A	0.486
138	A	0.268
139	A	0.151
140	A	0.189
141	A	0.306
142	A	0.368
143	A	0.24
144	A	0.597
145	A	0.581
146	A	0.214
147	A	0.446
148	A	0.231
149	A	0.108
150	A	0.224
151	A	0.084
152	A	0.085
153	A	0.105
154	A	0.091
155	A	0.081
156	A	0.208
157	A	0.332
158	A	0.324
159	A	0.484
160	A	0.587
161	A	0.419
162	A	0.441
163	A	0.645
164	A	0.625
165	A	0.531
166	A	0.384
167	A	0.652
168	A	0.69
169	A	0.521
170	A	0.626
171	A	1.304
172	A	1.527
173	A	1.827
174	A	1.623
175	A	1.39
176	A	1.678
177	A	1.889
178	A	2.382
179	A	2.35
180	A	2.574
181	A	1.989
182	A	1.896
183	A	0.952
184	A	0.49
185	A	0.457
186	A	0.362
187	A	0.474
188	A	0.28
189	A	0.398
190	A	0.463
191	A	0.468
192	A	0.316
193	A	0.212
194	A	0.257
195	A	0.201
196	A	0.297
197	A	0.4
198	A	0.47
199	A	0.984
200	A	1.178
201	A	1.302
202	A	1.223
203	A	1.194
204	A	1.66
205	A	1.68
206	A	1.47
207	A	1.151
208	A	1.452
209	A	1.687
210	A	1.243
211	A	1.1
212	A	1.57
213	A	1.212
214	A	0.954
215	A	0.585
216	A	0.572
217	A	0.376
218	A	0.381
219	A	0.333
220	A	0.265
221	A	0.162
222	A	0.175
223	A	0.18
224	A	0.179
225	A	0.15
226	A	0.189
227	A	0.345
228	A	0.133
229	A	0.256
230	A	0.202
231	A	0.445
232	A	0.296
233	A	0.616
234	A	0.582
235	A	0.495
236	A	0.67
237	A	1.471
238	A	0.819
239	A	1.476
240	A	0.96
241	A	1.108
242	A	0.975
243	A	0.992
244	A	1.181
245	A	0.926
246	A	0.596
247	A	0.728
248	A	0.552
249	A	0.687
250	A	0.552
251	A	0.442
252	A	0.542
253	A	0.364
254	A	0.104
255	A	0.095
256	A	0.053
257	A	0.053
258	A	0.085
259	A	0.073
260	A	0.288
261	A	0.386
262	A	0.277
263	A	0.071
264	A	0.067
265	A	0.278
266	A	0.341
267	A	0.37
268	A	0.463
269	A	0.683
270	A	0.889
271	A	1.106
272	A	1.601
273	A	2.281
274	A	2.644
275	A	2.7
276	A	1.581
277	A	1.435
278	A	0.757
279	A	0.572
280	A	0.52
281	A	0.256
282	A	0.443
283	A	0.303
284	A	0.38
285	A	0.127
286	A	0.07
287	A	0.22
288	A	0.346
289	A	0.333
290	A	0.078
291	A	0.086
292	A	0.185
293	A	0.441
294	A	0.777
295	A	0.811
296	A	0.621
297	A	0.64
298	A	0.715
299	A	0.866
300	A	0.933
301	A	1.034
302	A	0.844
303	A	0.638
304	A	0.719
305	A	0.59
306	A	0.52
307	A	0.52
308	A	0.456
309	A	0.282
310	A	0.098
311	A	0.21
312	A	0.523
313	A	0.266
314	A	0.371
315	A	0.456
316	A	0.397
317	A	0.311
318	A	0.309
319	A	0.445
320	A	0.454
321	A	0.332
322	A	0.491
323	A	0.554
324	A	0.635
325	A	0.712
326	A	0.819
327	A	0.872
328	A	0.951
329	A	1.002
330	A	1.187
331	A	1.261
332	A	1.152
333	A	1.546
334	A	0.813
335	A	0.8
336	A	0.533
337	A	0.471
338	A	0.463
339	A	0.361
340	A	0.203
341	A	0.217
342	A	0.098
343	A	0.055
344	A	0.059
345	A	0.357
346	A	0.317
347	A	0.343
348	A	0.439
349	A	0.417
350	A	0.365
351	A	0.312
352	A	0.311
353	A	0.155
354	A	0.313
355	A	0.472
356	A	0.452
357	A	0.365
358	A	0.645
359	A	0.62
360	A	0.702
361	A	1.283
384	A	3.182
385	A	0.727
386	A	0.744
387	A	0.382
388	A	0.544
389	A	0.397
390	A	0.367
391	A	0.2
392	A	0.298
393	A	0.318
394	A	0.159
395	A	0.328
396	A	0.317
397	A	0.169
398	A	0.293
399	A	0.319
400	A	0.155
401	A	0.313
402	A	0.161
403	A	0.177
404	A	0.359
405	A	0.368
406	A	0.463
407	A	0.47
408	A	0.508
409	A	0.204
410	A	0.465
411	A	0.492
412	A	0.256
413	A	0.459
414	A	0.386
415	A	0.457
416	A	0.541
417	A	0.602
418	A	0.936
419	A	1.638
420	A	2.458
421	A	1.88
422	A	2.201
423	A	1.841
424	A	2.436
425	A	2.416
426	A	1.823
427	A	2.047
428	A	1.618
429	A	0.933
430	A	0.843
431	A	1.227
432	A	0.9
433	A	2.018
434	A	2.886
435	A	1.165
436	A	1.486
437	A	1.937
438	A	1.759
439	A	3.095
440	A	2.976
441	A	3.015
442	A	3.247
443	A	3.546
